# Supplementary material for: Single cell quantification of microRNA from small numbers of non-invasively sampled primary human cells
Source: Commun Biol. 2023 Apr 26;6:458. doi: 10.1038/s42003-023-04845-8 (PMC10133449; doi:10.1038/s42003-023-04845-8)
Supplement: Supplementary file 5 — Supplementary Data [file 42003_2023_4845_MOESM5_ESM.xlsx]

## Sheet: 1b
GPTS	APTES	GPTS	APTES	GPTS	APTES
21-capt	21-capt	21-capt/21-rept	21-capt/21-rept	21-capt/21-rept/miR-21	21-capt/21-rept/miR-21
62	263	229	242	36991	1087
99	189	219	399	36917	729
84	145	232	277	36873	1019
63	294	151	367	36822	950
66	186	217	212	36914	1005
84	100	281	198	36728	958
94	285	114	288	36943	733
93	268	176	193	36896	703
103	362	109	288	36950	1155
88	199	151	424	36927	1271
80	203	211	301	36941	1043
93	450	179	277	37178	1045
102	137	177	649	36865	1040
97	290	174	525	37018	772
92	106	114	403	36934	1812
73	130	165	185	36858	878
94	377	154	187	36805	661
86	288	180	162	37016	1747
74	349	137	310	36877	1326
79	465	164	323	37193	1249
73	339	192	287	36997	1157
96	433	196	433	36661	989
74	203	214	541	37131	1057
90	293	156	318	37421	916
86	404	120	300	36632	893
75	341	138	398	36869	934
80	265	141	522	37193	836
83	232	121	244	36860	964
95	226	194	119	36854	807
81	571	114	124	37499	623
78	457	240	201	37085	1108
95	117	174	210	37245	1135
69	303	193	156	37031	728
81	218	178	241	36946	853
84	151	179	175	36879	760
86	291	145	218	37419	1179
97	209	143	337	36937	1219
95	291	157	287	37019	1330
104	141	103	262	36869	1537
97	143	252	230	36871	1559
107	205	132	127	36933	1316
79	208	168	147	36936	1281
85	348	158	305	37076	1068
79	194	256	264	36922	990
89	330	135	148	37058	1195

## Sheet: 1d
21-capt	21-capt/21-rept	21-capt/21-rept/miR-21 1m	21-capt	21-capt/21-rept	21-capt/21-rept/miR-21 22m	21-capt	21-capt/21-rept	21-capt/21-rept/miR-34a
62	220	227	70	192	184	87	247	224
109	210	117	68	177	173	73	173	181
84	183	230	68	196	211	89	129	259
63	142	149	97	175	198	82	178	149
66	208	159	52	174	178	80	170	194
64	162	177	89	105	193	56	184	180
94	105	145	74	194	248	69	269	170
99	167	172	74	113	184	78	152	175
103	100	112	108	123	133	66	146	270
88	142	163	74	175	195	83	183	206
90	152	152	84	190	128	87	187	283
93	170	194	82	117	199	94	134	259
102	168	212	87	114	156	81	121	231
97	165	157	75	110	180	74	274	207
72	105	138	65	193	159	95	190	285
73	156	174	69	196	148	104	114	167
94	145	107	86	193	251	91	161	169
86	171	178	70	118	233	102	272	144
74	98	135	79	104	166	83	133	292
74	155	162	92	194	183	93	249	305
73	183	193	90	136	122	73	223	269
99	187	137	78	203	146	87	217	215
74	205	123	70	169	117	87	187	123
90	147	141	71	182	162	77	277	200
86	131	149	74	258	173	88	188	282
75	129	136	63	255	157	85	125	180
80	132	104	81	260	125	89	249	304
103	113	120	83	215	141	96	216	226
95	185	192	84	139	213	71	210	101
84	105	118	74	193	139	85	255	106
74	231	238	61	208	259	91	241	183
95	165	172	88	109	193	102	101	192
69	184	191	69	138	212	87	287	138
81	169	176	94	115	197	92	202	223
85	130	215	87	157	214	95	135	157
86	116	139	62	236	158	75	275	200
97	134	211	72	163	144	93	193	119
95	148	130	83	284	236	75	275	269
104	94	101	90	143	160	85	125	144
97	213	112	62	206	133	92	127	212
102	123	125	69	246	232	89	189	109
79	89	96	64	142	151	92	192	129
94	149	156	21	185	177	82	232	187
79	247	258	77	232	279	78	178	146
89	126	133	88	151	154	84	314	130

## Sheet: 2b
	Mean	Std
45	40	11
450	148	34
4500	654	189
45000	3642	1057
450000	23527	12177
4500000	390344	222028
45000000	523755	198075
450000000	1164522	326455
4500000000	1819308	910112

## Sheet: 2c
	Mean	Std
450	152	37
4500	811	93
45000	5431	925
450000	33771	9392
4500000	254871	98294
45000000	1158157	244513
450000000	2241085	344390
4500000000	2444597	362718

## Sheet: 3a
MCF10A	MCF10A	MCF10A	MCF7	MCF7	MCF7	MCF7	MDA-MB-231	MDA-MB-231	MDA-MB-231	MDA-MB-231	BEAS-2B	BEAS-2B	BEAS-2B	BEAS-2B	BEAS-2B	A549	A549	A549	A549	A549	H1975	H1975	H1975	HEK293	HEK293	HEK293
1	2	3	1	2	3	4	1	2	3	4	1	2	3	4	5	1	2	3	4	5	1	2	3	1	2	3
1582	1134	823	7735	7025	6782	6823	12842	11382	12003	12925	11337	10762	9974	10592	10823	18475	18375	13975	18275	21975	13425	13028	12928	3250	4872	4188
1463	864	932	9125	8537	6735	6892	15283	11029	12125	11920	10739	10975	11925	9947	12641	21525	19775	14925	14825	24075	12567	13172	12703	3274	4432	2943
1754	883	1028	7462	7380	7992	8029	11775	11263	14675	9422	10939	10928	10268	10823	11232	25175	17325	17375	16725	22225	14345	14294	11778	3285	4387	4448
2025	1219	1128	7938	7862	7028	6840	12125	11175	13675	12113	10927	10592	9543	9529	10964	16925	17475	16525	15875	17675	12398	13362	14193	4424	4175	4273
1624	1152	1102	7422	8923	6782	6782	12875	12925	10125	10378	11437	10302	9592	10347	10895	17175	19725	17875	17375	18725	12875	12398	12478	4495	4525	4338
1356	1204	1329	8362	8632	10376	7830	14375	11298	11208	13775	11235	10492	9528	9957	10842	17375	15675	13725	15925	27625	12725	15823	12238	3547	4893	4198
1134	1132	1192	7283	6893	10387	8492	12903	9475	11362	10832	11975	10720	10492	9528	12234	20175	14225	15375	16875	21725	15236	16383	14868	3611	4175	4533
1245	1172	1187	7172	7835	10485	7493	13175	9675	11938	10372	11692	10729	10592	10203	10852	17525	15025	15625	19325	18875	12425	14529	12223	3728	4352	3433
1422	1186	1293	7892	8932	10429	7022	9472	10328	16283	10823	11437	10925	9476	10392	12023	20675	13725	15025	18475	20075	12075	14392	14413	3294	4845	4893
1523	1203	1127	7293	6943	10468	8924	13875	10329	9476	10362	10775	10375	10823	10113	10958	19675	14225	14925	19825	20475	13275	13832	13553	3702	4825	4768
1823	1271	1192	10928	8029	10492	8792	16384	10475	9326	11283	10629	11025	11486	9982	11234	18175	17075	17625	15675	20625	12575	13729	14843	3862	3902	4993
2375	1012	1132	7632	7202	10578	8720	11925	11232	9472	12843	11038	10829	12175	10072	11031	19175	14825	16175	17325	23175	13739	12182	15423	3846	4125	5558
1235	1092	1618	7352	8793	9798	7623	9237	10334	9467	10525	11336	10528	9957	10387	11149	17075	13925	16975	17575	21875	11893	11984	14358	3402	3874	5478
1723	1021	1527	8279	9379	9364	7862	10943	13375	13842	12293	11081	10204	9528	10645	10542	20075	13675	15675	16975	20925	12930	12028	13963	4187	4475	4328
1702	1105	1430	9782	7849	9468	7340	15938	10234	12942	10943	10862	10025	12575	10336	10851	18125	14575	16175	16875	19325	12873	12192	14243	4289	3064	4873
1292	982	923	9367	9834	9172	7893	9925	11939	9874	15328	11425	10625	10972	10872	10492	17225	14225	19025	19025	19875	13729	12283	14078	3904	3872	5963
1933	1142	893	7532	10384	9683	7329	11225	14675	9378	10125	11336	10729	9492	10527	10592	17975	14225	16775	20975	20725	11873	12238	13668	3742	3487	4993
2125	1262	901	6720	10387	9820	7893	11948	14892	9475	10367	11038	10932	12675	10536	11214	19675	13775	15875	25925	19875	13075	12374	14013	3591	2897	6083
1362	1195	984	6729	10487	9302	7979	16327	10382	14125	15378	11781	10302	11625	10516	11246	16975	13975	15625	19625	19725	13302	14033	12348	3510	2879	5273
1832	1179	936	7823	10652	9294	7934	12842	9431	12024	9327	11769	10058	9857	10592	11538	19825	14875	16525	15025	16625	12275	12928	13618	3582	2053	5733
1320	1160	932	8832	10374	9125	7902	11943	13975	14625	11438	10775	10623	10387	10387	11715	19275	13925	16175	22175	25075	12330	14372	13493	3528	2708	6058
1832	984	918	8002	7182	9628	8932	11175	9325	10675	10298	10323	10729	9843	10823	11925	18075	15225	16175	18775	23475	12225	13029	12553	3422	2873	5433
1395	796	920	7632	7031	8687	6782	11927	12084	13002	10292	10925	10925	9592	11316	12129	18675	12575	15725	20075	21375	12125	13183	12148	3018	2687	4958
2175	832	1029	7412	7503	8629	7893	10943	11982	11294	10289	10975	9820	11762	10872	10775	19975	13825	15925	21325	23725	14234	13094	13048	3022	2673	4833
1235	895	1028	8920	7582	8332	7092	9475	12982	12042	13693	10075	10992	10492	9957	11253	23275	16525	16825	18975	25175	13175	12823	14163	3082	4625	4778
1375	891	1093	7402	7526	8768	7235	10328	10328	13092	11293	9642	9921	10592	9528	11751	24275	15025	15875	16125	21425	12756	12911	13193	3027	2875	4368
1475	784	1083	7623	7635	9476	7839	10748	14093	12903	12883	10475	10528	10038	10492	11231	15725	16575	17175	20075	22175	13489	13823	12463	3043	4125	3853
945	763	1086	9327	7698	7623	6798	11924	10234	12902	11938	9974	10204	10823	10592	11425	15825	17725	14525	19825	21175	12873	13732	12773	3374	2863	3538
902	784	1032	9320	7632	8723	6783	10849	10432	12942	11930	10425	10932	12128	10325	9948	28175	16375	15775	15625	21475	13879	15362	13213	3483	2987	4308
964	789	1044	9282	7829	8973	8587	10942	13902	10282	11362	10862	10302	10822	10025	12325	24325	13225	18475	20475	22875	13872	11928	13058	3447	3975	4328
1034	768	984	6784	8273	8962	8276	12125	12625	11834	9836	9945	10058	9957	10493	11254	29875	15175	16975	20575	26375	11762	11728	12253	5398	3687	3898
1134	1452	937	7493	8328	8652	8367	12875	12035	13894	9748	9843	10873	9528	10354	10869	25925	14475	18525	18575	24125	11692	11948	12243	2983	4875	3583
1321	1352	942	8453	9672	8436	7637	12984	11675	13289	9468	9592	10729	10028	9787	12023	15625	16525	19675	16125	24575	11843	12923	12218	2947	4725	5178
983	1262	1283	8054	7384	8376	6743	12894	11729	12943	9467	12229	10925	11346	9773	9843	18075	14125	18325	18475	24325	14598	11829	12013	2893	3879	4028
992	1190	1595	8098	8349	8328	7623	13175	11927	14425	9862	10492	11224	10203	9692	10896	15525	13975	15175	16675	21225	14823	11821	12573	3294	3298	5693
1239	1251	1279	6783	9830	8682	8347	11392	12625	13849	9364	10592	11875	9874	10225	10841	23475	15525	17125	17075	20625	13729	11720	12768	3102	3254	5263
1422	1082	1394	8972	9768	11872	7684	13875	15792	13204	9467	11825	11792	9724	10329	10492	17475	14075	16425	17725	22275	12187	12093	11543	2990	3495	5763
1410	790	1338	6992	9327	8392	8903	17263	10382	13945	9276	10823	11929	10392	10236	10592	19675	13925	18475	26075	26325	13372	13192	12263	2932	3462	5268
1529	792	1304	6730	8303	7439	7645	11925	11840	14204	9843	11875	11683	10822	9867	10529	14975	13425	16075	17975	24525	11944	12539	12548	2957	3492	4168
2384	786	2639	8647	7039	8402	7093	11930	10382	13029	10832	11791	12229	9527	10129	10823	20675	13725	15925	19725	23725	11923	12627	12238	2988	3842	6238
892	1729	1739	8029	9326	8267	7892	11243	11928	14675	10282	9957	10875	9692	10132	11625	17275	16325	17475	20075	29025	12023	12723	12403	3189	3402	4218
904	2493	847	7911	6832	7732	8390	14225	11983	9625	11928	9528	10278	9797	10334	10842	21775	12875	16025	19075	27125	12113	12482	12833	4837	3740	5903
961	1925	904	7927	7390	8932	7839	9925	9625	10639	15283	11039	10764	10593	10492	10735	17225	14775	15875	20575	24575	12628	12492	12998	3165	3582	5553
978	1603	1039	7162	8902	11282	7087	11225	10125	10283	14720	10025	10892	11173	9592	11714	14475	13925	15375	17675	26125	12609	12452	11528	4824	3290	5113
911	1522	1095	8902	7892	9367	8478	12942	9327	10125	13872	10275	10928	10492	10675	11734	19525	15425	15675	22775	31375	12792	12023	12288	4037	3942	4613

## Sheet: 3b
MCF10A	MCF7	MDA-MB-231	BEAS-2B	A549	H1975	HEK293
1582	7735	12842	11337	18475	13425	4872
1463	9125	15283	10739	21525	12567	4432
1754	7462	11775	10939	25175	14345	4387
2025	7938	12125	10927	16925	12398	4175
1624	7422	12875	11437	17175	12875	4525
1356	8362	14375	11235	17375	12725	4893
1134	7283	12903	11975	20175	15236	4175
1245	7172	13175	11692	17525	12425	4352
1422	7892	9472	11437	20675	12075	4845
1523	7293	13875	10775	19675	13275	4825
1823	10928	16384	10629	18175	12575	3902
2375	7632	11925	11038	19175	13739	4125
1235	7352	9237	11336	17075	11893	3874
1723	8279	10943	11081	20075	12930	4475
1702	9782	15938	10862	18125	12873	3064
1292	9367	9925	11425	17225	13729	3872
1933	7532	11225	11336	17975	11873	3487
2125	6720	11948	11038	19675	13075	2897
1362	6729	16327	11781	16975	13302	2879
1832	7823	12842	11769	19825	12275	2053
1320	8832	11943	10775	19275	12330	2708
1832	8002	11175	10323	18075	12225	2873
1395	7632	11927	10925	18675	12125	2687
2175	7412	10943	10975	19975	14234	2673
1235	8920	9475	10075	23275	13175	4625
1375	7402	10328	9642	24275	12756	2875
1475	7623	10748	10475	15725	13489	4125
945	9327	11924	9974	15825	12873	2863
902	9320	10849	10425	28175	13879	2987
964	9282	10942	10862	24325	13872	3975
1034	6784	12125	9945	29875	11762	3687
1134	7493	12875	9843	25925	11692	4875
1321	8453	12984	9592	15625	11843	4725
983	8054	12894	12229	18075	14598	3879
992	8098	13175	10492	15525	14823	3298
1239	6783	11392	10592	23475	13729	3254
1422	8972	13875	11825	17475	12187	3495
1410	6992	17263	10823	19675	13372	3462
1529	6730	11925	11875	11975	11944	3492
2384	8647	11930	11791	20675	11923	3842
892	8029	11243	9957	17275	12023	3402
904	7911	14225	9528	21775	12113	3740
961	7927	9925	11039	17225	12628	3582
978	7162	11225	10025	14475	12609	3290
911	8902	12942	10275	19525	12792	3942
1134	7025	11382	10762	18375	13028	3250
864	8537	11029	10975	19775	13172	3274
883	7380	11263	10928	17325	14294	3285
1219	7862	11175	10592	17475	13362	4424
1152	8923	12925	10302	19725	12398	4495
1204	8632	11298	10492	15675	15823	3547
1132	6893	9475	10720	14225	16383	3611
1172	7835	9675	10729	15025	14529	3728
1186	8932	10328	10925	13725	14392	3294
1203	6943	10329	10375	14225	13832	3702
1271	8029	10475	11025	17075	13729	3862
1012	7202	11232	10829	14825	12182	3846
1092	8793	10334	10528	13925	11984	3402
1021	9379	13375	10204	13675	12028	4187
1105	7849	10234	10025	14575	12192	4289
982	9834	11939	10625	14225	12283	3904
1142	10384	14675	10729	14225	12238	3742
1262	10387	14892	10932	13775	12374	3591
1195	10487	10382	10302	13975	14033	3510
1179	10652	9431	10058	14875	12928	3582
1160	10374	13975	10623	13925	14372	3528
984	7182	9325	10729	15225	13029	3422
796	7031	12084	10925	12575	13183	3018
832	7503	11982	9820	13825	13094	3022
895	7582	12982	10992	16525	12823	3082
891	7526	10328	9921	15025	12911	3027
784	7635	14093	10528	16575	13823	3043
763	7698	10234	10204	17725	13732	3374
784	7632	10432	10932	16375	15362	3483
789	7829	13902	10302	13225	11928	3447
768	8273	12625	10058	15175	11728	5398
1452	8328	12035	10873	14475	11948	2983
1352	9672	11675	10729	16525	12923	2947
1262	7384	11729	10925	14125	11829	2893
1190	8349	11927	11224	13975	11821	3294
1251	9830	12625	11875	15525	11720	3102
1082	9768	15792	11792	14075	12093	2990
790	9327	10382	11929	13925	13192	2932
792	8303	11840	11683	13425	12539	2957
786	7039	10382	12229	13725	12627	2988
1729	9326	11928	10875	16325	12723	3189
2493	6832	11983	10278	12875	12482	4837
1925	7390	9625	10764	14775	12492	3165
1603	8902	10125	10892	13925	12452	4824
1522	7892	9327	10928	15425	12023	4037
823	6782	12003	9974	13975	12928	4188
932	6735	12125	11925	14925	12703	2943
1028	7992	14675	10268	17375	11778	4448
1128	7028	13675	9543	16525	14193	4273
1102	6782	10125	9592	17875	12478	4338
1329	10376	11208	9528	13725	12238	4198
1192	10387	11362	10492	15375	14868	4533
1187	10485	11938	10592	15625	12223	3433
1293	10429	16283	9476	15025	14413	4893
1127	10468	9476	10823	14925	13553	4768
1192	10492	9326	11486	17625	14843	4993
1132	10578	9472	12175	16175	15423	5558
1618	9798	9467	9957	16975	14358	5478
1527	9364	13842	9528	15675	13963	4328
1430	9468	12942	12575	16175	14243	4873
923	9172	9874	10972	19025	14078	5963
893	9683	9378	9492	16775	13668	4993
901	9820	9475	12675	15875	14013	6083
984	9302	14125	11625	15625	12348	5273
936	9294	12024	9857	16525	13618	5733
932	9125	14625	10387	16175	13493	6058
918	9628	10675	9843	16175	12553	5433
920	8687	13002	9592	15725	12148	4958
1029	8629	11294	11762	15925	13048	4833
1028	8332	12042	10492	16825	14163	4778
1093	8768	13092	10592	15875	13193	4368
1083	9476	12903	10038	17175	12463	3853
1086	7623	12902	10823	14525	12773	3538
1032	8723	12942	12128	15775	13213	4308
1044	8973	10282	10822	18475	13058	4328
984	8962	11834	9957	16975	12253	3898
937	8652	13894	9528	18525	12243	3583
942	8436	13289	10028	19675	12218	5178
1283	8376	12943	11346	18325	12013	4028
1595	8328	14425	10203	15175	12573	5693
1279	8682	13849	9874	17125	12768	5263
1394	11872	13204	9724	16425	11543	5763
1338	8392	13945	10392	18475	12263	5268
1304	7439	14204	10822	16075	12548	4168
2639	8402	13029	9527	15925	12238	6238
1739	8267	14675	9692	17475	12403	4218
847	7732	9625	9797	16025	12833	5903
904	8932	10639	10593	15875	12998	5553
1039	11282	10283	11173	15375	11528	5113
1095	9367	10125	10492	15675	12288	4613
--	6823	12925	10592	18275	--	--
--	6892	11920	9947	14825	--	--
--	8029	9422	10823	16725	--	--
--	6840	12113	9529	15875	--	--
--	6782	10378	10347	17375	--	--
--	7830	13775	9957	15925	--	--
--	8492	10832	9528	16875	--	--
--	7493	10372	10203	19325	--	--
--	7022	10823	10392	18475	--	--
--	8924	10362	10113	19825	--	--
--	8792	11283	9982	15675	--	--
--	8720	12843	10072	17325	--	--
--	7623	10525	10387	17575	--	--
--	7862	12293	10645	16975	--	--
--	7340	10943	10336	16875	--	--
--	7893	15328	10872	19025	--	--
--	7329	10125	10527	20975	--	--
--	7893	10367	10536	25925	--	--
--	7979	15378	10516	19625	--	--
--	7934	9327	10592	15025	--	--
--	7902	11438	10387	22175	--	--
--	8932	10298	10823	18775	--	--
--	6782	10292	11316	20075	--	--
--	7893	10289	10872	21325	--	--
--	7092	13693	9957	18975	--	--
--	7235	11293	9528	16125	--	--
--	7839	12883	10492	20075	--	--
--	6798	11938	10592	19825	--	--
--	6783	11930	10325	15625	--	--
--	8587	11362	10025	20475	--	--
--	8276	9836	10493	20575	--	--
--	8367	9748	10354	18575	--	--
--	7637	9468	9787	16125	--	--
--	6743	9467	9773	18475	--	--
--	7623	9862	9692	16675	--	--
--	8347	9364	10225	17075	--	--
--	7684	9467	10329	17725	--	--
--	8903	9276	10236	26075	--	--
--	7645	9843	9867	17975	--	--
--	7093	10832	10129	19725	--	--
--	7892	10282	10132	20075	--	--
--	8390	11928	10334	19075	--	--
--	7839	15283	10492	20575	--	--
--	7087	14720	9592	17675	--	--
--	8478	13872	10675	22775	--	--
			10823	21975
			12641	24075
			11232	22225
			10964	17675
			10895	18725
			10842	27625
			12234	21725
			10852	18875
			12023	20075
			10958	20475
			11234	20625
			11031	23175
			11149	21875
			10542	20925
			10851	19325
			10492	19875
			10592	20725
			11214	19875
			11246	19725
			11538	16625
			11715	25075
			11925	23475
			12129	21375
			10775	23725
			11253	25175
			11751	21425
			11231	22175
			11425	21175
			9948	21475
			12325	22875
			11254	26375
			10869	24125
			12023	24575
			9843	24325
			10896	21225
			10841	20625
			10492	22275
			10592	26325
			10529	24525
			10823	23725
			11625	29025
			10842	27125
			10735	24575
			11714	26125
			11734	31375

## Sheet: 3c
MDA-MB-231	MDA-MB-231	MDA-MB-231	BEAS-2B	BEAS-2B	BEAS-2B	BEAS-2B	A549	A549	A549	A549
1	2	3	1	2	3	4	1	2	3	4
7061	7265	7528	9766	12925	11070	10214	2486	3091	2682	2909
7538	8468	9273	9732	10163	13148	12721	3787	2471	2642	2300
6297	7949	8934	9985	10572	11268	9380	3465	3354	2846	2957
11451	5080	9265	10078	11502	9163	9080	2674	3473	3075	2603
7538	6002	10468	9380	9859	9825	8626	2674	2902	2517	3505
10023	5614	9949	10112	12140	10923	8832	3330	2965	3714	2846
3752	5799	7581	9363	11468	14180	9230	2471	3075	3258	3075
4876	6709	10135	9405	13550	13273	9138	2401	2323	2902	2517
4932	5288	10842	9514	13219	14724	8700	2130	2886	2965	4371
11207	5766	7938	9030	14125	12228	9757	2549	2909	3075	3465
11815	5707	9005	9430	10248	9221	10855	2965	2697	2988	2902
10237	3052	6597	9238	11659	8249	10180	2107	2603	2549	2988
8416	6129	6812	9347	10555	8989	10615	4890	2878	3956	2354
13259	5833	7096	9556	10632	10597	9623	2988	3322	2957	2331
9245	4997	6666	8906	15208	8716	10486	2549	3393	2603	2478
8442	6070	6410	8947	11528	9926	10521	3115	2729	2878	4184
5923	6019	7468	9673	10444	10674	9825	1999	2588	3322	2980
8442	6104	6872	8782	10992	9816	9994	2650	2650	3393	2627
7188	6019	8017	8683	10615	11912	11329	4282	2588	2729	3529
7104	6129	5968	9322	12131	8135	9757	3505	2807	2588	2130
3784	5205	7528	9263	9741	9699	9715	2354	3956	2595	2549
7188	6222	6692	9255	11746	7706	9047	2331	2658	4005	2965
5127	4314	5656	8914	9564	11825	11433	2478	2525	3004	2588
4876	5699	6444	9080	10444	7554	9918	4184	2957	3956	2595
6715	5833	5926	9147	11642	8078	9850	3338	3401	2658	4005
4282	6256	4388	9263	10104	7401	13514	2471	2346	2525	2595
7589	6512	5875	9047	11790	8086	8981	2776	2689	2980	4005
7589	6546	5934	9105	13050	7586	12633	2502	2525	2627	3004
8407	7009	5690	8683	9455	8396	10019	3425	2957	3529	2627
7188	6121	5926	9380	9766	8700	10061	3131	2957	2689	3529
7580	8351	8280	9749	10104	9014	9859	2145	2807	2525	2689
7872	5816	8008	10188	10290	10078	13927	3099	2603	2957	2525
7872	7807	6769	9934	8799	8184	12916	3562	2564	2957	2689
8407	9219	6299	9539	9531	8981	10256	2689	2525	2807	2988
7589	6138	7130	10529	10461	7298	13604	2666	2776	3956	2549
4795	6222	5859	10589	9205	9163	12439	3385	2878	2603	2595
5766	9273	5147	10597	8823	7867	11764	2925	2965	2478	4005
5914	9273	5439	10700	10495	8873	13604	2595	2909	2776	3004
8113	9666	4601	11130	9799	7997	12439	3060	2799	2878	2603
7512	7563	8377	11468	8989	7377	11764	2988	2533	4013	2478
7589	9308	4634	12615	8981	7991	10829	2752	2595	2658	2776
8450	9273	3997	12008	9188	8238	11589	2965	3594	2533	2878
7529	9487	6932	12500	10700	10085	11416	2401	3067	2533	4013
8009	6070	4757	11052	9422	8517	11312	2486	3795	2595	2658
9280	7173	4683	11147	9271	8337	9690	3330	2909	3594	2533
7273	7459	5039	9799	10359	12324	11886	3194	2300	3067	2533
6934	9219	4306	9867	8013	10452	9330	4184	2996	3795	2595

## Sheet: 3d
MDA-MB-231	BEAS-2B	A549
7061	9766	2486
7538	9732	3787
6297	9985	3465
11451	10078	2674
7538	9380	2674
10023	10112	3330
3752	9363	2471
4876	9405	2401
4932	9514	2130
11207	9030	2549
11815	9430	2965
10237	9238	2107
8416	9347	4890
13259	9556	2988
9245	8906	2549
8442	8947	3115
5923	9673	1999
8442	8782	2650
7188	8683	4282
7104	9322	3505
3784	9263	2354
7188	9255	2331
5127	8914	2478
4876	9080	4184
6715	9147	3338
4282	9263	2471
7589	9047	2776
7589	9105	2502
8407	8683	3425
7188	9380	3131
7580	9749	2145
7872	10188	3099
7872	9934	3562
8407	9539	2689
7589	10529	2666
4795	10589	3385
5766	10597	2925
5914	10700	2595
8113	11130	3060
7512	11468	2988
7589	12615	2752
8450	12008	2965
7529	12500	2401
8009	11052	2486
9280	11147	3330
7273	9799	3194
6934	9867	4184
7265	12925	3091
8468	10163	2471
7949	10572	3354
5080	11502	3473
6002	9859	2902
5614	12140	2965
5799	11468	3075
6709	13550	2323
5288	13219	2886
5766	14125	2909
5707	10248	2697
3052	11659	2603
6129	10555	2878
5833	10632	3322
4997	15208	3393
6070	11528	2729
6019	10444	2588
6104	10992	2650
6019	10615	2588
6129	12131	2807
5205	9741	3956
6222	11746	2658
4314	9564	2525
5699	10444	2957
5833	11642	3401
6256	10104	2346
6512	11790	2689
6546	13050	2525
7009	9455	2957
6121	9766	2957
8351	10104	2807
5816	10290	2603
7807	8799	2564
9219	9531	2525
6138	10461	2776
6222	9205	2878
9273	8823	2965
9273	10495	2909
9666	9799	2799
7563	8989	2533
9308	8981	2595
9273	9188	3594
9487	10700	3067
6070	9422	3795
7173	9271	2909
7459	10359	2300
9219	8013	2996
7528	11070	2682
9273	13148	2642
8934	11268	2846
9265	9163	3075
10468	9825	2517
9949	10923	3714
7581	14180	3258
10135	13273	2902
10842	14724	2965
7938	12228	3075
9005	9221	2988
6597	8249	2549
6812	8989	3956
7096	10597	2957
6666	8716	2603
6410	9926	2878
7468	10674	3322
6872	9816	3393
8017	11912	2729
5968	8135	2588
7528	9699	2595
6692	7706	4005
5656	11825	3004
6444	7554	3956
5926	8078	2658
4388	7401	2525
5875	8086	2980
5934	7586	2627
5690	8396	3529
5926	8700	2689
8280	9014	2525
8008	10078	2957
6769	8184	2957
6299	8981	2807
7130	7298	3956
5859	9163	2603
5147	7867	2478
5439	8873	2776
4601	7997	2878
8377	7377	4013
4634	7991	2658
3997	8238	2533
6932	10085	2533
4757	8517	2595
4683	8337	3594
5039	12324	3067
4306	10452	3795
	10214	2909
	12721	2300
	9380	2957
	9080	2603
	8626	3505
	8832	2846
	9230	3075
	9138	2517
	8700	4371
	9757	3465
	10855	2902
	10180	2988
	10615	2354
	9623	2331
	10486	2478
	10521	4184
	9825	2980
	9994	2627
	11329	3529
	9757	2130
	9715	2549
	9047	2965
	11433	2588
	9918	2595
	9850	4005
	13514	2595
	8981	4005
	12633	3004
	10019	2627
	10061	3529
	9859	2689
	13927	2525
	12916	2689
	10256	2988
	13604	2549
	12439	2595
	11764	4005
	13604	3004
	12439	2603
	11764	2478
	10829	2776
	11589	2878
	11416	4013
	11312	2658
	9690	2533
	11886	2533
	9330	2595

## Sheet: 4a
single molecules/cell
	1	1	2	2	3	3	4	4	5	5
miR-21 inhibitor	-	+	-	+	-	+	-	+	-	+
	24425	191025	15875	198875	14925	209175	13225	197075	18025	192025
	21475	198625	15475	198125	10175	203175	11325	191475	16175	186125
	22325	148825	11125	195225	9275	202275	14625	186375	15375	199275
	22575	143225	16125	245975	3175	201775	17725	145925	16375	200975
	22575	125725	12325	217075	9175	233275	11525	180875	17075	189625
	23475	158775	15825	214325	7275	206725	17225	163025	17125	218775
	26225	144225	15375	236325	11575	206875	18475	133825	15925	185675
	23275	133925	12175	250875	13675	208275	18825	147775	14625	185075
	24375	151625	9125	209575	7475	212025	12525	191425	18725	188625
	25675	146825	13275	227825	10575	208475	15025	174925	18075	217975
	22825	147775	10875	205275	10575	208025	16775	168025	16425	187625
	25175	135075	12525	218525	17925	212225	13625	168875	16125	194725
	24575	140925	13425	219225	12475	212125	17675	171425	19175	173575
	24075	149725	15025	245125	14075	210075	14125	156925	19375	184675
	24425	150825	14925	215225	10575	210625	19075	155975	16075	194925
	25775	145675	13125	227025	14925	209525	13625	161275	18475	186575
	26675	161125	15275	214375	18775	214075	14875	214625	15325	184475
	28825	162675	17575	205375	16425	214525	13925	200925	20575	187625
	23575	174975	16875	220025	15025	231375	13575	156875	17175	184925
	25575	164775	15625	226125	15575	222125	17675	166025	17225	185475
	22625	161125	16575	234475	10825	216125	14875	178625	18375	210825
	26125	160325	19425	222575	9875	224175	15425	175675	18075	216375
	24875	169975	20825	224225	21725	221925	12575	182425	20325	210425
	23825	187175	15175	230025	15025	219825	11325	157425	21925	211425
	23425	150475	13425	218375	15225	225925	15625	169325	19525	174675
	27375	160725	11775	217675	13775	224525	12875	160225	14325	213475
	23025	156575	15625	217425	17825	221425	11525	170175	22575	166175
	27125	150425	10025	202475	14575	225575	10075	170075	18375	215975
	21625	158275	15075	219925	12825	221825	14725	159625	17825	178275
	26725	177475	11775	216675	19425	226025	13525	157475	19775	229975
	23925	155825	13175	209425	19175	266075	13625	162475	17675	195925
	24575	167325	14425	202325	21125	225625	12625	157225	17625	172825
	22875	171325	14775	212575	31375	228825	13375	151825	17775	233675
	21925	166525	14525	216975	11675	228225	19075	159275	21425	189575
	25475	176875	10975	223575	14875	232325	10475	167575	19425	239525
	20425	182925	12725	214825	18925	233275	9025	171375	18175	176175
	23775	173675	11425	218375	18675	227875	12475	169875	18225	210525
	24575	175575	21475	221625	22275	242875	12875	165425	15125	195925
	24425	146725	22625	217425	11925	233075	14875	181025	17125	182825
	23325	165475	20075	213975	9625	255575	13925	174525	17775	212525
	21625	171875	19725	262225	23525	228375	13225	190925	19025	209875
	21275	182825	15725	276675	17175	249325	11325	162125	16775	236425
	21975	188625	17925	211675	29325	239075	15625	163125	19825	207875
	21275	186625	15075	219475	17175	244775	13875	155225	20425	208525
	22725	170475	14925	214875	19625	235975	11525	201325	17075	213525
	22575	173025	13525	224975	21975	225875	10075	157325	16475	203125
	26875	170075	12375	218725	18875	235075	14725	172125	16525	179975

## Sheet: 4b
average single molecule/cell
Control inhibitor	miR-21 inhibitor
27037.8	11364.4
19453.7	12938.8
14985.6	9649.47
24355.9	11105.9
17669.7	14215.4

[truncated: 8 more sheets: 4c, 4d, 4e, 4f, 5a, 5b, 6a, 6b]
